# Supplementary material for: Sirt6 alters adult hippocampal neurogenesis
Source: PLoS One. 2017 Jun 23;12(6):e0179681. doi: 10.1371/journal.pone.0179681 (PMC5482455; doi:10.1371/journal.pone.0179681)
Supplement: S1 File — (XLSX) [file pone.0179681.s001.xlsx]

## Sheet: NeuN parameters
Data File	slide3 neun.dat
Created By
Study Name
Study Comment
Date And Time
Region	User Line 1
Sampling Parameter Set	[Undefined Set 2]
Number Of Sampling Sites	208
Counting Frame Area (XY) (µm²)	900
Disector Height (Z) (µm)	16
Disector Volume (XYZ) (µm³)	14400
Guard Zone Distance (µm)	2
Shape Factor	9.55
Counting Frame Width (X) (µm)	30
Counting Frame Height (Y) (µm)	30
Sampling Grid (X) (µm)	140
Sampling Grid (Y) (µm)	104
Sampling Grid Area (XY) (µm²)	14560
User Defined Section Thickness (µm) [1]	0
Minimum Measured Section Thickness (µm)	5
Mean Measured Section Thickness (µm)	19.7
Mean Measured Section Thickness with Counts(µm)	19.8
Number Weighted Mean Section Thickness (µm)	19.6
Section Evaluation Interval	7
Listing of data sheets generated:
Summary
Parameters
Counts By Site
Coefficient of Error
CE Variance Details
Section Details
Z Depth Histogram
Z Depth
Z Depth Details
Smoothness
Z Order
Raw Report
Footnotes:
[1] Mean thickness of mounted tissue
[2] Finite population correction assumed to be 1
[3] Estimate of maximum possible sampling sites
[4] Values are valid only if there are 3 or more sections
[5] Section cut thickness is also known as the block advance

## Sheet: NeuN counts
Data File	Site	Probe Run 0022	Thickness (µm)	Probe Run 0023	Thickness (µm)	Probe Run 0018	Thickness (µm)	Probe Run 0020	Thickness (µm)	Probe Run 0025	Thickness (µm)	Probe Run 0017	Thickness (µm)	Probe Run 0011	Thickness (µm)	Probe Run 0013	Thickness (µm)	Probe Run 0009	Thickness (µm)	Probe Run 0010	Thickness (µm)	Probe Run 0007	Thickness (µm)	Probe Run 0008	Thickness (µm)	Probe Run 0005	Thickness (µm)	Probe Run 0006	Thickness (µm)	Probe Run 0002	Thickness (µm)	Probe Run 0003	Thickness (µm)
slide3 neun.dat	1	5	20	7	20	13	20	12	20	12	20	10	20	6	20	7	20	9	20	9	40	9	20	3	14	8	20	7	13	13	20	11	20
slide3 neun.dat	2	0	20	7	20	12	20	9	20	20	20	11	20	8	20	5	20	4	20	8	20	4	20	0		4	20	1	72	11	20	0
slide3 neun.dat	3	0	20	5	20	14	20	13	20	14	20	0	20	8	20	0	20	10	20	9	20	11	20	5	15	7	7	4	35	9	20	11	20
slide3 neun.dat	4	12	20	5	20	2	20	4	20	19	20	0	20	8	20	0	20	1	20	5	20	6	21	8	20	12	13	0		14	20	4	21
slide3 neun.dat	5	3	20	1	20	12	20	9	20	6	20	13	20	9	20	9	20	1	20	8	20	9		4	14	8	20	2	6	14	20
slide3 neun.dat	6	13	20	16	20	7	20	0	20	9	20	5	20	10	20	7	20	13	20	3	20	5	20	7	20	4	12	7	11
slide3 neun.dat	7	11	20	7	20	4	20	13	20	20	20	19	20	0	20	14	20	7	20	10	20	4	20	4	18	3	12	0	5
slide3 neun.dat	8	12	20	11	20	14	20	1	20	5	20	4	20	14	20	0	22	10	21	2	20	12	20	2	20	11	11	12	9
slide3 neun.dat	9	11	20	9	20	10	20	14	20	9	20	1	20	7	20	9	20	0	20	9	20	12	20	0		8	19	12	9
slide3 neun.dat	10	9	20	8	20	12	20	9	20	4	20	18	20	17	20	8	20	8	20	6	22	15	20	9	21	6	14	14	10
slide3 neun.dat	11	6	20	1	20	8	20	9	20	13	20	6	20	15	20	4	20	3	20	13	20	1	13	4	20
slide3 neun.dat	12	2	20	4	20	6	20	11	20	12	20	13	20	0	20	6	20	8	20	13	20	6	20	2	20
slide3 neun.dat	13	3	20	10	20	8	20	3	20	6	20	13	20	13	20	10	20	7	20	8	20	7	20	10	20
slide3 neun.dat	14	1	20	9	20	1	20	6	20	3	20	6	20	5	20	2	20			8	21	3	20	5	20
slide3 neun.dat	15	10	20	0	20			10	20			7	20							4	20			5	20
slide3 neun.dat	16	3	20					12	20			1	20											9	20
slide3 neun.dat	17							8	20			4	20
slide3 neun.dat	Sum of Products of Thickness Measurements		2020		2000		2460		2860		3040		2620		2400		1620		1630		2500		1899		1474		1046		748		1220		524
	Sum of Site Thicknesses with Counts		280		280		280		320		280		300		240		220		241		323		254		262		148		165		100		61
	Mean Thickness of Measure Sites (µm)		20		20		20		20		20		20		20		20.1		20.1		21.5		19.5		18.7		14.8		18.9		20		20.3
	Minimum Thickness of Measure Sites (µm)		20		20		20		20		20		20		20		20		20		20		13		14		7		5		20		20
slide3 neun.dat	Total Weighted Thickness(µm)	30061
slide3 neun.dat	Marker Total from Sites with Thickness Measurements	1536
slide3 neun.dat	Number Weighted Thickness (µm)	19.6
slide3 neun.dat	Total Thickness of Sites with Counts (µm)	3754
slide3 neun.dat	Number of Sites with Counts	190
slide3 neun.dat	Mean Thickness of Measured Sites with Counts(µm)	19.8
slide3 neun.dat	Mean Thickness of Measured Sites(µm)	19.7

## Sheet: NeuN sum
Data File	Marker	Total Markers Counted	Number of Sections	Region	Number of Sampling Sites	User Defined Mounted Thickness	Measured Defined Mounted Thickness	Estimated Population using User Defined Section Thickness	Estimated Population using Mean Section Thickness	Estimated Population using Mean Section Thickness with Counts	Estimated Population using Number Weighted Section Thickness	Coefficient of Error (Gundersen), m=0	Coefficient of Error (Gundersen), m=1	1st Estimated CE (Schmitz-Hof)	2nd Estimated CE (Schmitz-Hof)	Counting Frame Area (XY) (µm²)	Sampling Grid Area (XY) (µm²)
slide3 neun.dat	Marker 32	1545	8	User Line 1	208	0	19.7	n/a	215525	216056	214012	0.04	0.03	0.043	0.025	900	14560

## Sheet: S100b parameters
Data File	slide4.dat
Created By
Study Name
Study Comment
Date And Time
Region	User Line 1
Sampling Parameter Set	[Undefined Set 1]
Number Of Sampling Sites	1073
Counting Frame Area (XY) (µm²)	10000
Disector Height (Z) (µm)	19
Disector Volume (XYZ) (µm³)	190000
Guard Zone Distance (µm)	2
Shape Factor	4.06
Counting Frame Width (X) (µm)	100
Counting Frame Height (Y) (µm)	100
Sampling Grid (X) (µm)	329.5
Sampling Grid (Y) (µm)	195
Sampling Grid Area (XY) (µm²)	64263.5
User Defined Section Thickness (µm) [1]	0
Minimum Measured Section Thickness (µm)	0
Mean Measured Section Thickness (µm)	25.3
Mean Measured Section Thickness with Counts(µm)	25.2
Number Weighted Mean Section Thickness (µm)	25.2
Section Evaluation Interval	7
Listing of data sheets generated:
Summary
Parameters
Counts By Site
Coefficient of Error
CE Variance Details
Section Details
Z Depth Histogram
Z Depth
Z Depth Details
Smoothness
Z Order
Raw Report
Footnotes:
[1] Mean thickness of mounted tissue
[2] Finite population correction assumed to be 1
[3] Estimate of maximum possible sampling sites
[4] Values are valid only if there are 3 or more sections
[5] Section cut thickness is also known as the block advance

## Sheet: S100b counts
Data File	Site	Probe Run 0021	Thickness (µm)	Probe Run 0020	Thickness (µm)	Probe Run 0019	Thickness (µm)	Probe Run 0016	Thickness (µm)	Probe Run 0014	Thickness (µm)	Probe Run 0015	Thickness (µm)	Probe Run 0013	Thickness (µm)	Probe Run 0012	Thickness (µm)	Probe Run 0011	Thickness (µm)	Probe Run 0008	Thickness (µm)	Probe Run 0006	Thickness (µm)	Probe Run 0005	Thickness (µm)	Probe Run 0003	Thickness (µm)	Probe Run 0004	Thickness (µm)	Probe Run 0002	Thickness (µm)	Probe Run 0001	Thickness (µm)
slide4.dat	1	2	29	0	27	14	24	0	24	3	23	1	30	2	25	3	24	7	25	6	24	5	25	6	26	1	24	12	27	10	25	9	24
slide4.dat	2	8	24	12	25	8	24	5	24	9	24	3	25	13	24	13	25	1	26	8	24	7	25	5	24	10	24	12	24	10	25	7	24
slide4.dat	3	2	31	19	25	16	27	4	24	7	25	2	25	8	24	5	24	3	24	7	26	5	27	2	25	11	24	3	24	2	25	10	24
slide4.dat	4	4	36	3	26	8	25	11	25	3	27	3	24	1	24	6	25	5	24	10	24	2	24	9	24	1	26	7	24	2	25	5	24
slide4.dat	5	5	25	4	25	8	27	8	26	8	23	4	26	0	26	6	26	5	24	8	24	8	25	6	24	1	24	11	24	11	25	7	25
slide4.dat	6	7	24	16	24	9	26	11	24	12	24	10	29	6	25	14	25	12	25	7	25	13	24	8	25	11	25	8	25	11	25	7	25
slide4.dat	7	6	37	16	26	8	24	4	24	8	25	2	24	9	25	11	25	8	24	7	25	7	26	8	25	8	24	8	26	8	24	8	24
slide4.dat	8	3	30	21	25	19	26	9	24	10	24	4	26	12	24	8	24	4	24	9	25	10	24	1	24	11	25	6	25	4	24	11	24
slide4.dat	9	4	27	12	25	18	24	16	24	7	24	5	24	10	24	9	25	4	25	9	25	3	25	1	24	12	24	11	25	7	25	7	25
slide4.dat	10	7	25	20	26	19	26	16	25	3	24	10	24	9	25	3	25	13	23	14	24	0	25	7	25	10	24	12	27	9	25	9	24
slide4.dat	11	7	25	16	25	20	28	15	25	7	25	6	24	0	24	1	26	13	24	19	24	11	24	3	24	5	24	10	24	11	24	9	24
slide4.dat	12	8	24	9	25	15	29	3	24	11	25	5	24	8	25	9	24	8	27	9	24	9	25	17	25	7	24	21	26	18	24	19	24
slide4.dat	13	2	27	4	26	20	25	13	24	8	25	2	24	11	24	11	24	5	24	13	24	14	25	11	24	8	24	13	25	9	24	14	24
slide4.dat	14	11	25	3	26	16	25	14	24	8	24	6	25	11	24	16	24	0	24	1	25	11	24	5	25	14	24	9	24	11	24	12	24
slide4.dat	15	10	25	4	24	16	28	17	25	8	24	13	24	12	24	7	23	3	24	15	24	9	25	7	24	14	24	0	24	11	25	13	25
slide4.dat	16	4	27	6	25	14	27	16	24	17	26	10	26	8	25	10	24	5	25	11	25	8	24	5	24	12	24	14	24	12	24	7	24
slide4.dat	17	10	25	6	25	0	30	11	23	2	24	7	25	10	24	10	25	10	25	16	25	10	24	7	25	9	24	11	24	10	24	10	24
slide4.dat	18	3	27	1	30	7	24	6	23	7	25	6	24	8	25	8	24	4	24	10	24	11	24	11	24	12	24	9	25	6	24	9	24
slide4.dat	19	9	25	5	24	20	24	10	24	12	24	4	23	4	23	0	24	10	26	18	26	12	25	4	24	17	25	11	25	4	24	11	24
slide4.dat	20	10	25	5	28	19	27	12	25	10	25	0	27	10	27	6	27	12	24	16	24	6	24	8	24	18	24	12	24	3	24	5	24
slide4.dat	21	13	24	4	27	14	27	10	26	4	24	0	34	17	24	3	26	10	24	14	26	11	24	8	24	13	26	12	24	6	25	4	25
slide4.dat	22	12	24	6	26	16	29	7	27	2	25	2	26	9	25	11	24	14	25	8	23	12	24	10	25	17	24	9	24	6	25	6	26
slide4.dat	23	4	33	5	25	0	25	3	25	11	25	5	30	7	24	4	24	10	24	0	20	11	25	6	24	11	24	6	25			1	24
slide4.dat	24	7	26	2	24	15	25	1	24	3	24	8	25	6	25	6	24	8	24	10	24	5	25	12	25	7	24	12	24			6	24
slide4.dat	25	3	25	4	25	11	25	3	25	0	26	10	25	10	25	8	25	7	24	21	25	6	25	5	23	12	24	7	25			9	24
slide4.dat	26	8	25	6	25	12	24	10	25	4	28	6	24	8	24	4	24	4	24	9	24	13	25	13	24	10	24	13	24			8	24
slide4.dat	27	9	24	4	24	16	24	11	24	8	26	1	24	7	25	6	24	7	25	11	25	11	25	8	26	10	24	8	24
slide4.dat	28	4	26	6	31	9	24	5	24	4	33	7	26	3	26	9	25	7	24	6	24	9	27	3	25	12	24	0	25
slide4.dat	29	2	37	3	25	14	24	16	23	11	22	10	24	7	24	7	26	6	24	10	24	6	25	5	26	13	24	6	24
slide4.dat	30	6	26	2	26	18	39	13	25	2	28	9	24	5	24	6	24	9	24	21	24	11	24	6	24	13	24	9	24
slide4.dat	31	8	25	5	24	15	28	0	26	5	24	4	25	13	26	8	25	1	25	9	25	13	25	5	24	6	25	4	24
slide4.dat	32	5	25	4	26	12	35	6	24	4	24	3	25	8	24	5	25	7	25	9	23	7	24	9	24	8	24	2	24
slide4.dat	33	2	27	6	31	15	25	20	25	5	24	0	25	6	25	4	26	12	24	0	25	9	25	6	24	7	26	1	24
slide4.dat	34	0	24	13	31	17	24	13	25	6	24	0	24	8	25	0	23	9	24	7	25	8	24	8	24	4	24	0	25
slide4.dat	35	6	27	5	25	0	35	13	24	5	25	6	24	8	25	3	24	10	24	9	24	11	25	11	24	13	24
slide4.dat	36	7	35	0	26	11	26	8	26	9	25	8	25	8	26	5	25	7	25	9	25	8	24	9	24	7	24
slide4.dat	37	9	24	0	26	20	29	0	25	1	24	8	24	8	25	7	25	5	25	7	24	12	25	10	24	12	24
slide4.dat	38	6	25	3	31	8	28	1	26	0	27	7	24	5	24	7	25	3	24	4	25	8	25	12	24	7	24
slide4.dat	39	7	25	9	28	15	24	7	27	6	25	0	25	9	24	3	25	1	25	10	24	6	24	6	24	3	25
slide4.dat	40	7	25	3	25	1	24	17	24	5	25	8	25	4	25	3	24	0	28	8	24	8	26	6	23	4	24
slide4.dat	41	6	27	5	27	13	25	6	28	6	24	7	26	0	24	6	25	1	25	10	25	2	24	6	24	9	24
slide4.dat	42	10	24	7	24	9	27	4	24	3	24	11	26	6	25	8	24	3	26	7	25	2	26	10	26	1	24
slide4.dat	43	10	31	5	27	15	25	15	24	0	28	5	24	10	26	0	24	3	24	5	27	6	24	6	25
slide4.dat	44	7	24	4	26	7	26	7	25	2	27	9	24	14	25	4	29	5	25	10	24	3	24	2	25
slide4.dat	45	3	29	7	25	10	25	4	25	4	24	0	27	7	24	10	24	9	25	11	24	8	25	5	25
slide4.dat	46	9	29	5	31	9	25	13	26	3	24	10	25	8	25	3	24	7	25	6	24	16	24	4	24
slide4.dat	47	7	24	0	29	11	28	0	26	2	25	9	24	9	26	5	24	7	24	0	25			7	26
slide4.dat	48	6	25	0	29	11	26	0	40	4	24	8	25	8	26	5	25	0	25	0	25			2	28
slide4.dat	49	4	26	4	32	12	24	10	24	4	25	8	24	0	25	0	24			0	25			11	25
slide4.dat	50	6	25	10	25	15	28	7	25	2	25	9	25	5	24	10	24			7	27			3	23
slide4.dat	51	7	31	6	24	6	27	12	24	0	25	13	24	4	24	7	25			11	25			10	24
slide4.dat	52	10	24	5	25	15	25	10	24	0	27	9	24	5	25	1	25			7	24			1	26
slide4.dat	53	4	24	7	27	27	27	6	26	4	25	5	25	2	24					13	24			6	25
slide4.dat	54	9	24	7	25	18	26	18	26	3	25	0	24	1	25					5	24
slide4.dat	55	1	27	9	25	19	29	19	25	0	30	4	25	9	27					9	25
slide4.dat	56	5	24	4	25	10	26	12	24	1	26	7	25	6	24					0	25
slide4.dat	57	6	24	0	26	12	25	6	26	5	26	7	25	7	27					16	24
slide4.dat	58	8	26	0	24	12	25	15	23	1	24	8	24	0	24					0	29
slide4.dat	59	7	25	8	25	13	26	13	25	0	28	8	26	5	27
slide4.dat	60	6	32	10	24	1	24	15	27	0	25	8	24	9	25
slide4.dat	61	6	29	5	25	13	24	10	24	3	28	7	25	1	24
slide4.dat	62	2	26	7	26	11	32	17	25	3	25	8	25	5	23
slide4.dat	63	6	25	5	29	16	26	0	24	0	26	7	24	13	25
slide4.dat	64	7	26	5	25	13	29	5	25	4	24	10	25	9	24
slide4.dat	65	8	24	5	33	12	25	11	26	5	24	8	24	0	24
slide4.dat	66	8	30	8	27	7	24	12	24	4	25	4	24	7	26
slide4.dat	67	7	25	7	26	15	25	21	26	0	24	5	25	8	25
slide4.dat	68	10	23	6	25	7	25	7	30	2	24	8	24	6	25
slide4.dat	69	8	25	0	26	7	0	13	25	4	29	5	25	6	25
slide4.dat	70	12	25	7	26	15	25	9	24	2	25	6	24	2	24
slide4.dat	71	11	35	6	29	1	24	15	25	8	24	0	24
slide4.dat	72	5	25	10	26	15	25	9	26	1	25	4	25
slide4.dat	73	9	29	9	30	11	35	11	25	0	24	12	24
slide4.dat	74	4	24	9	26	11	26	13	47			5	24
slide4.dat	75	8	27	0	25	14	25	13	25			5	25
slide4.dat	76	11	27	4	24	1	26	11	24			8	24
slide4.dat	77	6	25	9	24	12	25	14	24			9	25
slide4.dat	78	4	31	6	27	9	29	12	27			6	24
slide4.dat	79	6	24	9	25	12	25	11	25			6	24
slide4.dat	80	6	25	0	24	18	29	9	28			4	25
slide4.dat	81	11	26	5	25	5	24	15	25			0	24
slide4.dat	82	10	27	5	25	3	26	16	25			3	25
slide4.dat	83	7	24	7	27	14	23	0	26			7	24
slide4.dat	84	0	30	11	24	11	30	9	25			5	27
slide4.dat	85	11	26	8	25	19	30	16	25			1	25
slide4.dat	86	10	31	0	29	19	31	9	25			8	24
slide4.dat	87	7	25	10	25	2	25	13	27			5	24
slide4.dat	88	12	24	8	25	5	28	6	26			9	24
slide4.dat	89	9	26	8	26	9	44	10	26			2	27
slide4.dat	90	4	24	4	25	13	24	16	24			8	25
slide4.dat	91	9	26	0	26	12	28	14	24			5	23
slide4.dat	92	7	26	5	26	8	26	7	25			4	25
slide4.dat	93	5	26	4	27	7	25	7	25			3	24
slide4.dat	94	9	28	11	25	18	27	13	27			5	24
slide4.dat	95	5	29	1	24	7	25	15	24			6	24
slide4.dat	96	10	25	5	31	7	25	18	26			2	25
slide4.dat	97	7	25	5	25	0	29	13	25			8	25
slide4.dat	98	0	34	16	25	3	26					8	26
slide4.dat	99	3	31	0	25	15	28					6	24
slide4.dat	100			0	26	19	23					0	25
slide4.dat	101			1	26	3	23					8	26
slide4.dat	102					5	26					8	25
slide4.dat	103					6	26					0	28
slide4.dat	104											11	25
slide4.dat	Sum of Products of Thickness Measurements		17297		15706		31459		24652		8297		14823		11912		7986		7437		12543		9448		8865		9474		7137		4429		5402
	Sum of Site Thicknesses with Counts		2555		2270		2590		2270		1546		2307		1586		1188		1104		1251		1112		1300		1019		762		539		631
	Mean Thickness of Measure Sites (µm)		26.7		26.1		26.3		25.4		25.2		24.9		24.8		24.7		24.6		24.6		24.7		24.5		24.3		24.6		24.5		24.3
	Minimum Thickness of Measure Sites (µm)		23		24		0		23		22		23		23		23		23		20		24		23		24		24		24		24
slide4.dat	Total Weighted Thickness(µm)	196867
slide4.dat	Marker Total from Sites with Thickness Measurements	7812
slide4.dat	Number Weighted Thickness (µm)	25.2
slide4.dat	Total Thickness of Sites with Counts (µm)	24030
slide4.dat	Number of Sites with Counts	954
slide4.dat	Mean Thickness of Measured Sites with Counts(µm)	25.2
slide4.dat	Mean Thickness of Measured Sites(µm)	25.3

## Sheet: S100b sum
Data File	Marker	Total Markers Counted	Number of Sections	Region	Number of Sampling Sites	User Defined Mounted Thickness	Measured Defined Mounted Thickness	Estimated Population using User Defined Section Thickness	Estimated Population using Mean Section Thickness	Estimated Population using Mean Section Thickness with Counts	Estimated Population using Number Weighted Section Thickness	Coefficient of Error (Gundersen), m=0	Coefficient of Error (Gundersen), m=1	1st Estimated CE (Schmitz-Hof)	2nd Estimated CE (Schmitz-Hof)	Counting Frame Area (XY) (µm²)	Sampling Grid Area (XY) (µm²)
slide4.dat	Marker 1	7812	8	User Line 1	1073	0	25.3	n/a	467138	465883	466103	0.07	0.02	0.02	0.011	10000	64263.5
